# Supplementary material for: An Expeditious Approach towards the Synthesis and Application of Water-Soluble and Photostable Fluorogenic Chromones for DNA Detection
Source: Molecules. 2022 Mar 31;27(7):2267. doi: 10.3390/molecules27072267 (PMC9000371; doi:10.3390/molecules27072267)
Supplement: Supplementary file 1 [file molecules-27-02267-s001.zip]

Archive with 1 entries (1 files):
- molecules-1642082-supplementary.pdf
